# Supplementary material for: The Emergence of SARS-CoV-2 within the Dog Population in Croatia: Host Factors and Clinical Outcome
Source: Viruses. 2021 Jul 22;13(8):1430. doi: 10.3390/v13081430 (PMC8402787; doi:10.3390/v13081430)
Supplement: Supplementary file 1 [file viruses-13-01430-s001.zip]

Archive with 1 entries (1 files):
- viruses-1272062-supplementary.pdf
